# Supplementary material for: Identification, Expression of AaSQSTM1 in Aedes albopictus and Its Autophagic Function Analysis
Source: Insects. 2025 Sep 24;16(10):994. doi: 10.3390/insects16100994 (PMC12564118; doi:10.3390/insects16100994)
Supplement: Supplementary file 1 [file insects-16-00994-s001.zip]

Archive with 241 entries (200 files):
- Figure S1-S4, Table S1.pdf
- Figure S5/
- Figure S5/Figure 2B/
- Figure S5/Figure 2B/1/
- Figure S5/Figure 2B/1/actin(1).png
- Figure S5/Figure 2B/1/sqstm1 (2).png
- Figure S5/Figure 2B/2/
- Figure S5/Figure 2B/2/ACTIN-1.tif
- Figure S5/Figure 2B/2/ALL-1_8bit.tif
- Figure S5/Figure 2B/2/SQSTM1-1.3.tif
- Figure S5/Figure 2B/3/
- Figure S5/Figure 2B/3/ACTIN-2.tif
- Figure S5/Figure 2B/3/ALL-2_8bit.tif
- Figure S5/Figure 2B/3/SQSTM1-2_8bit.tif
- Figure S5/Figure 2E/
- Figure S5/Figure 2E/1/
- Figure S5/Figure 2E/1/actin-.png
- Figure S5/Figure 2E/1/atg8(1).png
- Figure S5/Figure 2E/1/atg8.png
- Figure S5/Figure 2E/2/
- Figure S5/Figure 2E/2/actin-1_8bit.tif
- Figure S5/Figure 2E/2/all.png
- Figure S5/Figure 2E/2/atg8-1_8bit.tif
- Figure S5/Figure 2E/3/
- Figure S5/Figure 2E/3/actin-2_8bit.tif
- Figure S5/Figure 2E/3/all.png
- Figure S5/Figure 2E/3/atg8-2.tif
- Figure S6/
- Figure S6/Figure 3B/
- Figure S6/Figure 3B/1/
- Figure S6/Figure 3B/1/Fatbody-actin.tif
- Figure S6/Figure 3B/1/Fatbody-sqstm1.tif
- Figure S6/Figure 3B/1/Head-actin.tif
- Figure S6/Figure 3B/1/Head-sqstm1.tif
- Figure S6/Figure 3B/1/Midgut-actin.tif
- Figure S6/Figure 3B/1/Midgut-sqstm1.tif
- Figure S6/Figure 3B/1/Ovary-actin.tif
- Figure S6/Figure 3B/1/Ovary-sqstm1.tif
- Figure S6/Figure 3B/1/Thorax-actin.tif
- Figure S6/Figure 3B/1/Thorax-sqstm1.tif
- Figure S6/Figure 3B/2/
- Figure S6/Figure 3B/2/Fatbody-actin.tif
- Figure S6/Figure 3B/2/Fatbody-p62.tif
- Figure S6/Figure 3B/2/Head-actin.tif
- Figure S6/Figure 3B/2/Head-p62.tif
- Figure S6/Figure 3B/2/Midgut-actin.tif
- Figure S6/Figure 3B/2/Midgut-p62.tif
- Figure S6/Figure 3B/2/Ovary-actin.tif
- Figure S6/Figure 3B/2/Ovary-p62.tif
- Figure S6/Figure 3B/2/Thorax-actin.tif
- Figure S6/Figure 3B/2/Thorax-p62.tif
- Figure S6/Figure 3B/3/
- Figure S6/Figure 3B/3/ACTIN-3.tif
- Figure S6/Figure 3B/3/ALL-3.tif
- Figure S6/Figure 3B/3/SQSTM1-3.tif
- Figure S6/Figure 3E/
- Figure S6/Figure 3E/1/
- Figure S6/Figure 3E/1/Fatbody-actin.tif
- Figure S6/Figure 3E/1/Fatbody-atg8.tif
- Figure S6/Figure 3E/1/Head-actin.tif
- Figure S6/Figure 3E/1/Head-atg8.tif
- Figure S6/Figure 3E/1/Midgut-actin.tif
- Figure S6/Figure 3E/1/Midgut-atg8.tif
- Figure S6/Figure 3E/1/Ovary-actin.tif
- Figure S6/Figure 3E/1/Ovary-atg8.tif
- Figure S6/Figure 3E/1/Thorax-actin.tif
- Figure S6/Figure 3E/1/Thorax-atg8.tif
- Figure S6/Figure 3E/2/
- Figure S6/Figure 3E/2/Fatbody-actin.tif
- Figure S6/Figure 3E/2/Fatbody-atg8.tif
- Figure S6/Figure 3E/2/Head-actin.tif
- Figure S6/Figure 3E/2/Head-atg8.tif
- Figure S6/Figure 3E/2/Midgut-actin -.tif
- Figure S6/Figure 3E/2/Midgut-atg8.tif
- Figure S6/Figure 3E/2/Ovary-actin.tif
- Figure S6/Figure 3E/2/Ovary-atg8.tif
- Figure S6/Figure 3E/2/Thorax-actin.tif
- Figure S6/Figure 3E/2/Thorax-atg8.tif
- Figure S6/Figure 3E/3/
- Figure S6/Figure 3E/3/ACTIN-3_8bit.tif
- Figure S6/Figure 3E/3/ALL-3.tif
- Figure S6/Figure 3E/3/ATG8-3.tif
- Figure S7/
- Figure S7/Figure 4A/
- Figure S7/Figure 4A/1/
- Figure S7/Figure 4A/1/HBSS+bafa actin .tif
- Figure S7/Figure 4A/1/HBSS+BafA-atg8 .tif
- Figure S7/Figure 4A/1/HBSS+bafA-SQSTM1-.tif
- Figure S7/Figure 4A/1/HBSS+MG132---actin+ATG8.tif
- Figure S7/Figure 4A/1/HBSS+MG132---SQSTM1-1.tif
- Figure S7/Figure 4A/1/HBSS+MG132-actin.png
- Figure S7/Figure 4A/1/HBSS-actin.tif
- Figure S7/Figure 4A/1/HBSS-atg8.tif
- Figure S7/Figure 4A/1/HBSS-SQSTM1.tif
- Figure S7/Figure 4A/1/mock-actin.tif
- Figure S7/Figure 4A/1/mock-atg.tif
- Figure S7/Figure 4A/1/mock-SQSTM1.tif
- Figure S7/Figure 4A/2/
- Figure S7/Figure 4A/2/HBSS+bafA actin.png
- Figure S7/Figure 4A/2/HBSS+bafA actin.tif
- Figure S7/Figure 4A/2/HBSS+bafa-atg8.png
- Figure S7/Figure 4A/2/HBSS+bafa-atg8.tif
- Figure S7/Figure 4A/2/HBSS+bafA-sqstm1.png
- Figure S7/Figure 4A/2/HBSS+bafA-sqstm1.tif
- Figure S7/Figure 4A/2/HBSS+MG132---ATG8(1).tif
- Figure S7/Figure 4A/2/HBSS+MG132-actin(1).tif
- Figure S7/Figure 4A/2/HBSS+MG132-SQSTM1.tif
- Figure S7/Figure 4A/2/HBSS-actin.png
- Figure S7/Figure 4A/2/HBSS-actin.tif
- Figure S7/Figure 4A/2/HBSS-atg8.png
- Figure S7/Figure 4A/2/HBSS-atg8.tif
- Figure S7/Figure 4A/2/HBSS-SQSTM1.png
- Figure S7/Figure 4A/2/HBSS-SQSTM1.tif
- Figure S7/Figure 4A/2/mock-actin.png
- Figure S7/Figure 4A/2/mock-actin.tif
- Figure S7/Figure 4A/2/mock-atg8.png
- Figure S7/Figure 4A/2/mock-atg8.tif
- Figure S7/Figure 4A/2/mock-SQSTM1.png
- Figure S7/Figure 4A/2/mock-SQSTM1.tif
- Figure S7/Figure 4A/3/
- Figure S7/Figure 4A/3/actin(3).tif
- Figure S7/Figure 4A/3/HBSS+bafa actin.png
- Figure S7/Figure 4A/3/HBSS+bafa actin.tif
- Figure S7/Figure 4A/3/HBSS+BafA-atg8.png
- Figure S7/Figure 4A/3/HBSS+BafA-atg8.tif
- Figure S7/Figure 4A/3/HBSS+bafA-SQSTM1.png
- Figure S7/Figure 4A/3/HBSS+bafA-SQSTM1.tif
- Figure S7/Figure 4A/3/HBSS+MG132---actin+ATG8(3).tif
- Figure S7/Figure 4A/3/HBSS+MG132---ATG8.tif
- Figure S7/Figure 4A/3/HBSS+MG132---SQSTM1.tif
- Figure S7/Figure 4A/3/HBSS+MG132-actin.tif
- Figure S7/Figure 4A/3/HBSS-actin.png
- Figure S7/Figure 4A/3/HBSS-actin.tif
- Figure S7/Figure 4A/3/HBSS-atg8.png
- Figure S7/Figure 4A/3/HBSS-atg8.tif
- Figure S7/Figure 4A/3/HBSS-SQSTM1.png
- Figure S7/Figure 4A/3/HBSS-SQSTM1.tif
- Figure S7/Figure 4A/3/mock+bafa actin.png
- Figure S7/Figure 4A/3/mock+bafa actin.tif
- Figure S7/Figure 4A/3/mock+BafA-atg8.png
- Figure S7/Figure 4A/3/mock+BafA-atg8.tif
- Figure S7/Figure 4A/3/mock+bafA-p62.png
- Figure S7/Figure 4A/3/mock+bafA-p62.tif
- Figure S7/Figure 4A/3/mock-actin.png
- Figure S7/Figure 4A/3/mock-actin.tif
- Figure S7/Figure 4A/3/mock-atg8.png
- Figure S7/Figure 4A/3/mock-atg8.tif
- Figure S7/Figure 4A/3/mock-SQSTM1.png
- Figure S7/Figure 4A/3/mock-SQSTM1.tif
- Figure S7/Figure 4D/
- Figure S7/Figure 4D/1/
- Figure S7/Figure 4D/1/ACTIN-rapa+baf.jpg
- Figure S7/Figure 4D/1/ACTIN-rapa+mg132.jpg
- Figure S7/Figure 4D/1/ATG8-rapa+baf.jpg
- Figure S7/Figure 4D/1/ATG8-rapa+mg132.jpg
- Figure S7/Figure 4D/1/mock-actin.tif
- Figure S7/Figure 4D/1/mock-atg8.tif
- Figure S7/Figure 4D/1/mock-sqstm1.tif
- Figure S7/Figure 4D/1/rapa-actin.tif
- Figure S7/Figure 4D/1/rapa-atg8.tif
- Figure S7/Figure 4D/1/rapa-sqstm1.tif
- Figure S7/Figure 4D/1/SQSTM1-rapa+baf.jpg
- Figure S7/Figure 4D/1/SQSTM1-rapa+mg132.jpg
- Figure S7/Figure 4D/2/
- Figure S7/Figure 4D/2/actin-1 2025.03.04_14.29.17_Ch/
- Figure S7/Figure 4D/2/actin-1 2025.03.04_14.29.17_Ch/actin-1 2025.03.04_14.29.17_Ch+Marker.jpg
- Figure S7/Figure 4D/2/actin-1 2025.03.04_14.29.17_Ch/actin-1 2025.03.04_14.29.17_Ch-Marker.jpg
- Figure S7/Figure 4D/2/actin-1 2025.03.04_14.29.17_Ch/actin-1 2025.03.04_14.29.17_Ch-Marker.tif
- Figure S7/Figure 4D/2/actin-1 2025.03.04_14.29.17_Ch/actin-1 2025.03.04_14.29.17_Ch.tif
- Figure S7/Figure 4D/2/actin-2 2025.03.04_14.15.16_Ch/
- Figure S7/Figure 4D/2/actin-2 2025.03.04_14.15.16_Ch/actin-2 2025.03.04_14.15.16_Ch+Marker.jpg
- Figure S7/Figure 4D/2/actin-2 2025.03.04_14.15.16_Ch/actin-2 2025.03.04_14.15.16_Ch-Marker.jpg
- Figure S7/Figure 4D/2/actin-2 2025.03.04_14.15.16_Ch/actin-2 2025.03.04_14.15.16_Ch-Marker.tif
- Figure S7/Figure 4D/2/actin-2 2025.03.04_14.15.16_Ch/actin-2 2025.03.04_14.15.16_Ch.tif
- Figure S7/Figure 4D/2/atg8-1 2025.03.04_14.59.27_Ch/
- Figure S7/Figure 4D/2/atg8-1 2025.03.04_14.59.27_Ch/atg8-1 2025.03.04_14.59.27_Ch+Marker.jpg
- Figure S7/Figure 4D/2/atg8-1 2025.03.04_14.59.27_Ch/atg8-1 2025.03.04_14.59.27_Ch-Marker.jpg
- Figure S7/Figure 4D/2/atg8-1 2025.03.04_14.59.27_Ch/atg8-1 2025.03.04_14.59.27_Ch-Marker.tif
- Figure S7/Figure 4D/2/atg8-1 2025.03.04_14.59.27_Ch/atg8-1 2025.03.04_14.59.27_Ch.tif
- Figure S7/Figure 4D/2/atg8-2 2025.03.04_14.56.28_Ch/
- Figure S7/Figure 4D/2/atg8-2 2025.03.04_14.56.28_Ch/atg8-2 2025.03.04_14.56.28_Ch+Marker.jpg
- Figure S7/Figure 4D/2/atg8-2 2025.03.04_14.56.28_Ch/atg8-2 2025.03.04_14.56.28_Ch-Marker.jpg
- Figure S7/Figure 4D/2/atg8-2 2025.03.04_14.56.28_Ch/atg8-2 2025.03.04_14.56.28_Ch-Marker.tif
- Figure S7/Figure 4D/2/atg8-2 2025.03.04_14.56.28_Ch/atg8-2 2025.03.04_14.56.28_Ch.tif
- Figure S7/Figure 4D/2/SQSTM1-1 2025.03.04_14.41.38_Ch/
- Figure S7/Figure 4D/2/SQSTM1-1 2025.03.04_14.41.38_Ch/p62-1 2025.03.04_14.41.38_Ch+Marker.jpg
- Figure S7/Figure 4D/2/SQSTM1-1 2025.03.04_14.41.38_Ch/p62-1 2025.03.04_14.41.38_Ch-Marker.jpg
- Figure S7/Figure 4D/2/SQSTM1-1 2025.03.04_14.41.38_Ch/p62-1 2025.03.04_14.41.38_Ch-Marker.tif
- Figure S7/Figure 4D/2/SQSTM1-1 2025.03.04_14.41.38_Ch/p62-1 2025.03.04_14.41.38_Ch.tif
- Figure S7/Figure 4D/2/SQSTM1-2 2025.03.04_14.31.26_Ch/
- Figure S7/Figure 4D/2/SQSTM1-2 2025.03.04_14.31.26_Ch/p62-2 2025.03.04_14.31.26_Ch+Marker.jpg
- Figure S7/Figure 4D/2/SQSTM1-2 2025.03.04_14.31.26_Ch/p62-2 2025.03.04_14.31.26_Ch-Marker.jpg
- Figure S7/Figure 4D/2/SQSTM1-2 2025.03.04_14.31.26_Ch/p62-2 2025.03.04_14.31.26_Ch-Marker.tif
- Figure S7/Figure 4D/2/SQSTM1-2 2025.03.04_14.31.26_Ch/p62-2 2025.03.04_14.31.26_Ch.tif
- Figure S7/Figure 4D/2/SQSTM1.1 2025.03.04_14.52.12_Ch/
- Figure S7/Figure 4D/2/SQSTM1.1 2025.03.04_14.52.12_Ch/p62-1.1 2025.03.04_14.52.12_Ch+Marker.jpg
- Figure S7/Figure 4D/2/SQSTM1.1 2025.03.04_14.52.12_Ch/p62-1.1 2025.03.04_14.52.12_Ch-Marker.jpg
- Figure S7/Figure 4D/2/SQSTM1.1 2025.03.04_14.52.12_Ch/p62-1.1 2025.03.04_14.52.12_Ch-Marker.tif
- Figure S7/Figure 4D/2/SQSTM1.1 2025.03.04_14.52.12_Ch/p62-1.1 2025.03.04_14.52.12_Ch.tif
- Figure S7/Figure 4D/3/
- Figure S7/Figure 4D/3/atg8-2.tif
- Figure S7/Figure 4D/3/atg8-4.tif
- Figure S7/Figure 4D/3/MOCK-actin-1.tif
- Figure S7/Figure 4D/3/mock-atg8-1.tif
- Figure S7/Figure 4D/3/rapa+bafa-actin-2.tif
- Figure S7/Figure 4D/3/RAPA+bafa-atg8-3.tif
- Figure S7/Figure 4D/3/rapa+MG132-atg8-4(1).tif
- Figure S7/Figure 4D/3/rapa+MG132actin-2.tif
- Figure S7/Figure 4D/3/RAPA-actin-1.tif
- Figure S7/Figure 4D/3/RAPA-atg8-2.tif
- Figure S7/Figure 4D/3/SQSTM1/
- Figure S7/Figure 4D/3/SQSTM1/actin-1-2 2024.12.16_18.09.05_Ch/
- Figure S7/Figure 4D/3/SQSTM1/actin-1-2 2024.12.16_18.09.05_Ch/actin-1 2024.12.16_18.09.05_Ch+Marker.jpg
- Figure S7/Figure 4D/3/SQSTM1/actin-1-2 2024.12.16_18.09.05_Ch/actin-1 2024.12.16_18.09.05_Ch-Marker.jpg
- Figure S7/Figure 4D/3/SQSTM1/actin-1-2 2024.12.16_18.09.05_Ch/actin-1 2024.12.16_18.09.05_Ch-Marker.tif
- Figure S7/Figure 4D/3/SQSTM1/actin-1-2 2024.12.16_18.09.05_Ch/actin-1 2024.12.16_18.09.05_Ch.tif
- Figure S7/Figure 4D/3/SQSTM1/actin-3-4 2024.12.16_18.11.32_Ch/
- Figure S7/Figure 4D/3/SQSTM1/actin-3-4 2024.12.16_18.11.32_Ch/actin-2 2024.12.16_18.11.32_Ch+Marker.jpg
- Figure S7/Figure 4D/3/SQSTM1/actin-3-4 2024.12.16_18.11.32_Ch/actin-2 2024.12.16_18.11.32_Ch-Marker.jpg
- Figure S7/Figure 4D/3/SQSTM1/actin-3-4 2024.12.16_18.11.32_Ch/actin-2 2024.12.16_18.11.32_Ch-Marker.tif
- Figure S7/Figure 4D/3/SQSTM1/actin-3-4 2024.12.16_18.11.32_Ch/actin-2 2024.12.16_18.11.32_Ch.tif
- Figure S7/Figure 4D/3/SQSTM1/SQSTM1-1/
- Figure S7/Figure 4D/3/SQSTM1/SQSTM1-1/p62-1 2024.12.16_18.18.16_Ch+Marker.jpg
- Figure S7/Figure 4D/3/SQSTM1/SQSTM1-1/p62-1 2024.12.16_18.18.16_Ch-Marker.jpg
- Figure S7/Figure 4D/3/SQSTM1/SQSTM1-1/p62-1 2024.12.16_18.18.16_Ch-Marker.tif
- Figure S7/Figure 4D/3/SQSTM1/SQSTM1-1/p62-1 2024.12.16_18.18.16_Ch.tif
- Figure S7/Figure 4D/3/SQSTM1/SQSTM1-2/
- Figure S7/Figure 4D/3/SQSTM1/SQSTM1-2/p62--2 2024.12.16_18.47.23_Ch+Marker.jpg
- Figure S7/Figure 4D/3/SQSTM1/SQSTM1-2/p62--2 2024.12.16_18.47.23_Ch-Marker.jpg
- Figure S7/Figure 4D/3/SQSTM1/SQSTM1-2/p62--2 2024.12.16_18.47.23_Ch-Marker.tif
- Figure S7/Figure 4D/3/SQSTM1/SQSTM1-2/p62--2 2024.12.16_18.47.23_Ch.tif
- Figure S7/Figure 4D/3/SQSTM1/SQSTM1-3/
- Figure S7/Figure 4D/3/SQSTM1/SQSTM1-3/p62-3 2024.12.16_18.24.14_Ch+Marker.jpg
- Figure S7/Figure 4D/3/SQSTM1/SQSTM1-3/p62-3 2024.12.16_18.24.14_Ch-Marker.jpg
- Figure S7/Figure 4D/3/SQSTM1/SQSTM1-3/p62-3 2024.12.16_18.24.14_Ch-Marker.tif
- Figure S7/Figure 4D/3/SQSTM1/SQSTM1-3/p62-3 2024.12.16_18.24.14_Ch.tif
- Figure S7/Figure 4D/3/SQSTM1/SQSTM1-4/
- Figure S7/Figure 4D/3/SQSTM1/SQSTM1-4/p62-4 2024.12.16_18.29.12_Ch+Marker.jpg
- Figure S7/Figure 4D/3/SQSTM1/SQSTM1-4/p62-4 2024.12.16_18.29.12_Ch-Marker.jpg
- Figure S7/Figure 4D/3/SQSTM1/SQSTM1-4/p62-4 2024.12.16_18.29.12_Ch-Marker.tif
- Figure S7/Figure 4D/3/SQSTM1/SQSTM1-4/p62-4 2024.12.16_18.29.12_Ch.tif
